# Supplementary material for: One-Pot Synthesis and Immobilization of Gold Nanoparticles Using Peptidyl Microbeads
Source: Molecules. 2025 Apr 10;30(8):1689. doi: 10.3390/molecules30081689 (PMC12029603; doi:10.3390/molecules30081689)
Supplement: Supplementary file 1 [file molecules-30-01689-s001.zip]

Archive with 1 entries (1 files):
- molecules-3508885-supplementary.pdf
